# Supplementary material for: Antifungal Activity of Guiera senegalensis: From the Chemical Composition to the Mitochondrial Toxic Effects and Tyrosinase Inhibition
Source: Antibiotics (Basel). 2023 May 8;12(5):869. doi: 10.3390/antibiotics12050869 (PMC10215606; doi:10.3390/antibiotics12050869)
Supplement: Supplementary file 1 [file antibiotics-12-00869-s001.zip]

Archive with 1 entries (1 files):
- antibiotics-2380068-supplementary.pdf
